# Supplementary material for: Clinical Utility and Limitation of Diagnostic Ability for Different Degrees of Dysplasia of Intraductal Papillary Mucinous Neoplasms of the Pancreas Using 18F-Fluorodeoxyglucose-Positron Emission Tomography/Computed Tomography
Source: Cancers (Basel). 2021 Sep 15;13(18):4633. doi: 10.3390/cancers13184633 (PMC8465733; doi:10.3390/cancers13184633)
Supplement: Supplementary file 1 [file cancers-13-04633-s001.zip]

Archive with 2 entries (2 files):
- cancers-1346147 supplementary table.xlsx
- cancers-1346147-supplementary figure.pdf
