# Supplementary material for: Clinical Utility and Limitation of Diagnostic Ability for Different Degrees of Dysplasia of Intraductal Papillary Mucinous Neoplasms of the Pancreas Using 18F-Fluorodeoxyglucose-Positron Emission Tomography/Computed Tomography
Source: Cancers (Basel). 2021 Sep 15;13(18):4633. doi: 10.3390/cancers13184633 (PMC8465733; doi:10.3390/cancers13184633)
Supplement: Supplementary file 1 [file cancers-13-04633-s001.zip › cancers-1346147 supplementary table.xlsx]

## Sheet: Table S1
Table S1: Clinicopathological characteristics of patients who underwent immunohistochemical staining for GLUT-1 expression
	No.	Age (years)	Sex	Morphological subtype	Degree of dysplasia	Diabetes melitus	Presence of symptoms	CA19-9 (IU/L)	Main duct size (mm)	Cystic size (mm)	Pathological mural nodule height (mm)	Enhancing mural nodule height (mm)	SUV-max	GLUT1 expression (negative = - , positive = +)
	1	71	Male	mixed type	LGD	+	ー	26.8	24	25	24	23	5.8	+
	2	72	Male	branch type	LGD	ー	ー	12.6	1.3	32	5	15	5.44	+
	3	74	Male	mixed type	LGD	ー	ー	35.1	2.3	30	10	15	3.9	+
	4	80	Male	branch type	LGD	ー	ー	11.9	8	45	0	0	2.0 >	+
	5	79	Female	mixed type	LGD	+	ー	89.1	8	17	6	0	5.1	ー
	6	64	Male	mixed type	LGD	ー	ー	4	15	37	8	8.8	4.5	ー
	7	61	Male	mixed type	LGD	ー	ー	4.6	12	40	0	0	2.0 >	ー
	8	66	Female	branch type	LGD	ー	ー	30.2	4	37	15	0	2.0 >	ー
	9	74	Male	mixed type	LGD	ー	ー	39.4	11	45	6.5	0	2.0 >	ー
	10	71	Male	mixed type	LGD	ー	+	5.4	4.3	28	0	4.5	2.0 >	ー
	11	65	Male	mixed type	LGD	ー	ー	6.4	5.8	57.9	8	0	2.0 >	ー
	12	72	Male	branch type	LGD	ー	ー	9.7	1.5	17	0	0	2.0 >	ー
	13	86	Male	mixed type	HGD	+	ー	33.3	15	45	24	21	9.3	+
	14	61	Male	main duct type?	HGD	ー	ー	2.9	11	40	3	5	7.5	+
	15	66	Male	branch type	HGD	+	+	34.1	1.5	140	7	11	6.9	+
	16	78	Female	branch type	HGD	ー	ー	10.5	1	40	9	10	5.5	+
	17	82	Male	mixed type	HGD	ー	+	37.3	11	40	8	5	2.0 >	+
	18	66	Male	mixed type	HGD	+	ー	8	8	8	0	0	2.0 >	+
	19	49	Male	mixed type	HGD	ー	+	20.2	7	8	8	3.7	3.7	ー
	20	83	Male	mixed type	HGD	ー	+	6	12.1	32	27	30.1	6.2	ー
	21	67	Female	branch type	HGD	+	ー	7.2	4	24	5	8	2.3	ー
	22	73	Male	mixed type	HGD	ー	ー	9.4	12	43	7	0	2.0 >	ー
	23	83	Female	mixed type	HGD	+	ー	29.6	10.2	12	0	0	2.0 >	ー
	24	74	Female	mixed type	HGD	+	ー	3	16	35	8	8.9	2.0 >	ー
	25	75	Male	mixed type	HGD	ー	+	14.2	7	32	13	10	2.0 >	ー
	26	61	Male	mixed type	HGD	+	ー	13.6	14	30	7	0	2.0 >	ー
	27	65	Female	branch type	HGD	ー	ー	20	5	31	3	4.8	2.0 >	ー
	28	63	Male	branch type	INV	+	+	14	2.7	46.7	23	25.9	22.38	+
	29	64	Male	mixed type	INV	+	+	14.9	8	28	19	28	20.7	+
	30	56	Female	branch type	INV	ー	+	19.2	4.8	48	28	28	20.1	+
	31	68	Female	branch type	INV	ー	ー	70.6	2	36	20	25	11.77	+
	32	56	Male	mixed type	INV	ー	+	32.3	24	60	28	24	11.1	+
	33	60	Male	mixed type	INV	ー	ー	468.4	10	26	23	18	4.4	+
	34	60	Female	mixed type	INV	+	+	11	12.2	30	8	0	2.0 >	+
	35	79	Male	mixed type	INV	ー	ー	10.1	6	70	4	12	17.5	ー
	36	83	Male	branch type	INV	ー	ー	183	4	47	11	0	2.6	ー
	37	74	Female	mixed type	INV	+	ー	2	20	42	15	0	2.0 >	ー
	SUV-max, maximum standardized uptake value; GLUT1,glucose transporter 1;low grade dysplasia, LGD; high grade dysplasia, HGD; invasive carcinoma, INV.
